# Supplementary material for: How innovation funding leads enterprises to engage in research and development: Small and medium enterprises’ perspective
Source: PLoS One. 2023 Jul 25;18(7):e0289166. doi: 10.1371/journal.pone.0289166 (PMC10368280; doi:10.1371/journal.pone.0289166)
Supplement: S1 Data — (ZIP) [file pone.0289166.s001.zip]

Archive with 8 entries (7 files):
- Data & Description/
- __MACOSX/._Data & Description
- Data & Description/0data.dta
- __MACOSX/Data & Description/._0data.dta
- Data & Description/Description of indicators and data.doc
- __MACOSX/Data & Description/._Description of indicators and data.doc
- Data & Description/.DS_Store
- __MACOSX/Data & Description/._.DS_Store
